# Supplementary material for: A Portable Infrared System for Identification of Particulate Matter
Source: Sensors (Basel). 2024 Apr 3;24(7):2288. doi: 10.3390/s24072288 (PMC11014306; doi:10.3390/s24072288)
Supplement: Supplementary file 1 [file sensors-24-02288-s001.zip]

Archive with 1 entries (1 files):
- sensors-2903353-supplementary.pdf
